# Supplementary material for: Projecting Thailand physician supplies between 2012 and 2030: application of cohort approaches
Source: Hum Resour Health. 2013 Feb 1;11:3. doi: 10.1186/1478-4491-11-3 (PMC3575403; doi:10.1186/1478-4491-11-3)
Supplement: Additional file 1: Table S1. — Full cohort analysis table with 1% annual loss rate. [file 1478-4491-11-3-S1.xls]

## Sheet: cohort sheet
	Initial of 1937	Initial of 1938	Initial of 1939	Initial of 1940	Initial of 1941	Initial of 1942	Initial of 1943	Initial of 1944	Initial of 1945	Initial of 1946	Initial of 1947	Initial of 1948	Initial of 1949	Initial of 1950	Initial of 1951	Initial of 1952	Initial of 1953	Initial of 1954	Initial of 1955	Initial of 1956	Initial of 1957	Initial of 1958	Initial of 1959	Initial of 1960	Initial of 1961	Initial of 1962	Initial of 1963	Initial of 1964	Initial of 1965	Initial of 1966	Initial of 1967	Initial of 1968	Initial of 1969	Initial of 1970	Initial of 1971	Initial of 1972	Initial of 1973	Initial of 1974	Initial of 1975	Initial of 1976	Initial of 1977	Initial of 1978	Initial of 1979	Initial of 1980	Initial of 1981	Initial of 1982	Initial of 1983	Initial of 1984	Initial of 1985
Annual loss rate before retirement for each cohort	0.01	0.01	0.01	0.01	0.01	0.01	0.01	0.01	0.01	0.01	0.01	0.01	0.01	0.01	0.01	0.01	0.01	0.01	0.01	0.01	0.01	0.01	0.01	0.01	0.01	0.01	0.01	0.01	0.01	0.01	0.01	0.01	0.01	0.01	0.01	0.01	0.01	0.01	0.01	0.01	0.01	0.01	0.01	0.01	0.01	0.01	0.01	0.01	0.01
end of 1936	47
end of 1937	46.53	60
end of 1938	46.0647	59.4	32
end of 1939	45.6041	58.806	31.68	24
end of 1940	45.148	58.2179	31.3632	23.76	32
end of 1941	44.6965	57.6358	31.0496	23.5224	31.68	28
end of 1942	44.2496	57.0594	30.7391	23.2872	31.3632	27.72	40
end of 1943	43.8071	56.4888	30.4317	23.0543	31.0496	27.4428	39.6	34
end of 1944	43.369	55.9239	30.1274	22.8238	30.7391	27.1684	39.204	33.66	112
end of 1945	42.9353	55.3647	29.8261	22.5955	30.4317	26.8967	38.812	33.3234	110.88	89
end of 1946	42.506	54.811	29.5278	22.3696	30.1274	26.6277	38.4238	32.9902	109.771	88.11	90
end of 1947	42.0809	54.2629	29.2326	22.1459	29.8261	26.3614	38.0396	32.6603	108.673	87.2289	89.1	42
end of 1948	41.6601	53.7203	28.9402	21.9244	29.5278	26.0978	37.6592	32.3337	107.587	86.3566	88.209	41.58	73
end of 1949	41.2435	53.1831	28.6508	21.7052	29.2326	25.8369	37.2826	32.0103	106.511	85.493	87.3269	41.1642	72.27	121
end of 1950	40.8311	52.6513	28.3643	21.4881	28.9402	25.5785	36.9098	31.6902	105.446	84.6381	86.4536	40.7526	71.5473	119.79	136
end of 1951	40.4227	52.1247	28.0807	21.2732	28.6508	25.3227	36.5407	31.3733	104.391	83.7917	85.5891	40.345	70.8318	118.592	134.64	207
end of 1952	40.0185	51.6035	27.7999	21.0605	28.3643	25.0695	36.1753	31.0596	103.347	82.9538	84.7332	39.9416	70.1235	117.406	133.294	204.93	192
end of 1953	39.6183	51.0875	27.5219	20.8499	28.0807	24.8188	35.8135	30.749	102.314	82.1243	83.8859	39.5422	69.4223	116.232	131.961	202.881	190.08	215
end of 1954	39.2221	50.5766	27.2466	20.6414	27.7999	24.5706	35.4554	30.4415	101.291	81.303	83.047	39.1467	68.7281	115.07	130.641	200.852	188.179	212.85	180
end of 1955	38.8299	50.0708	26.9742	20.435	27.5219	24.3249	35.1008	30.1371	100.278	80.49	82.2166	38.7553	68.0408	113.919	129.335	198.843	186.297	210.721	178.2	204
end of 1956	38.4416	49.5701	26.7044	20.2306	27.2466	24.0816	34.7498	29.8357	99.2751	79.6851	81.3944	38.3677	67.3604	112.78	128.041	196.855	184.434	208.614	176.418	201.96	202
end of 1957	38.0572	49.0744	26.4374	20.0283	26.9742	23.8408	34.4023	29.5374	98.2824	78.8883	80.5804	37.984	66.6868	111.652	126.761	194.886	182.59	206.528	174.654	199.94	199.98	242
end of 1958	37.6766	48.5837	26.173	19.828	26.7044	23.6024	34.0583	29.242	97.2995	78.0994	79.7746	37.6042	66.0199	110.536	125.493	192.938	180.764	204.463	172.907	197.941	197.98	239.58	194
end of 1959	37.2999	48.0978	25.9113	19.6298	26.4374	23.3664	33.7177	28.9496	96.3265	77.3184	78.9769	37.2282	65.3597	109.43	124.238	191.008	178.957	202.418	171.178	195.962	196	237.184	192.06	248
end of 1960	36.9269	47.6169	25.6522	19.4335	26.173	23.1327	33.3806	28.6601	95.3633	76.5452	78.1871	36.8559	64.7061	108.336	122.996	189.098	177.167	200.394	169.466	194.002	194.04	234.812	190.139	245.52	235
end of 1961	36.5576	47.1407	25.3957	19.2391	25.9113	22.9014	33.0467	28.3735	94.4096	75.7797	77.4053	36.4873	64.059	107.253	121.766	187.207	175.395	198.39	167.772	192.062	192.1	232.464	188.238	243.065	232.65	223
end of 1962	36.192	46.6693	25.1417	19.0467	25.6522	22.6724	32.7163	28.0897	93.4655	75.0219	76.6312	36.1225	63.4184	106.18	120.548	185.335	173.641	196.406	166.094	190.141	190.179	230.14	186.356	240.634	230.323	220.77	233
end of 1963	35.8301	46.2026	24.8903	18.8563	25.3957	22.4457	32.3891	27.8088	92.5309	74.2717	75.8649	35.7612	62.7843	105.118	119.343	183.482	171.905	194.442	164.433	188.24	188.277	227.838	184.492	238.228	228.02	218.562	230.67	236
end of 1964	35.4718	45.7406	24.6414	18.6677	25.1417	22.2212	32.0652	27.5307	91.6056	73.529	75.1062	35.4036	62.1564	104.067	118.149	181.647	170.186	192.498	162.789	186.358	186.394	225.56	182.647	235.846	225.74	216.377	228.363	233.64	276
end of 1965	35.1171	45.2832	24.395	18.481	24.8903	21.999	31.7446	27.2554	90.6895	72.7937	74.3552	35.0496	61.5349	103.026	116.968	179.83	168.484	190.573	161.161	184.494	184.53	223.304	180.821	233.487	223.483	214.213	226.08	231.304	273.24	268
end of 1966	34.7659	44.8303	24.151	18.2962	24.6414	21.779	31.4271	26.9829	89.7826	72.0658	73.6116	34.6991	60.9195	101.996	115.798	178.032	166.799	188.667	159.549	182.649	182.685	221.071	179.012	231.152	221.248	212.071	223.819	228.991	270.508	265.32	249
end of 1967	34.4183	44.382	23.9095	18.1133	24.395	21.5612	31.1129	26.7131	88.8848	71.3451	72.8755	34.3521	60.3103	100.976	114.64	176.252	165.131	186.78	157.954	180.823	180.858	218.86	177.222	228.841	219.035	209.95	221.581	226.701	267.803	262.667	246.51	273
end of 1968	34.0741	43.9382	23.6704	17.9321	24.151	21.3456	30.8017	26.4459	87.996	70.6317	72.1468	34.0086	59.7072	99.9664	113.494	174.489	163.48	184.913	156.374	179.014	179.05	216.672	175.45	226.552	216.845	207.851	219.365	224.434	265.124	260.04	244.045	270.27	258
end of 1969	33.7333	43.4988	23.4337	17.7528	23.9095	21.1321	30.4937	26.1815	87.116	69.9254	71.4253	33.6685	59.1101	98.9667	112.359	172.744	161.845	183.063	154.811	177.224	177.259	214.505	173.696	224.287	214.677	205.772	217.171	222.189	262.473	257.44	241.604	267.567	255.42	261
end of 1970	33.396	43.0638	23.1994	17.5753	23.6704	20.9208	30.1888	25.9197	86.2448	69.2261	70.711	33.3318	58.519	97.9771	111.235	171.017	160.227	181.233	153.262	175.452	175.487	212.36	171.959	222.044	212.53	203.714	215	219.967	259.849	254.865	239.188	264.892	252.866	258.39	326
end of 1971	33.062	42.6332	22.9674	17.3995	23.4337	20.7116	29.8869	25.6605	85.3824	68.5338	70.0039	32.9985	57.9338	96.9973	110.123	169.307	158.624	179.42	151.73	173.697	173.732	210.236	170.239	219.823	210.404	201.677	212.85	217.768	257.25	252.317	236.797	262.243	250.337	255.806	322.74	373
end of 1972	19.8372	42.2069	22.7377	17.2255	23.1994	20.5045	29.588	25.4039	84.5286	67.8485	69.3039	32.6685	57.3545	96.0273	109.022	167.614	157.038	177.626	150.212	171.96	171.994	208.134	168.537	217.625	208.3	199.66	210.721	215.59	254.678	249.794	234.429	259.62	247.834	253.248	319.513	369.27	454
end of 1973	17.8535	25.3241	22.5103	17.0533	22.9674	20.2994	29.2921	25.1498	83.6833	67.17	68.6108	32.3418	56.781	95.0671	107.932	165.938	155.468	175.85	148.71	170.241	170.275	206.053	166.851	215.449	206.217	197.664	208.614	213.434	252.131	247.296	232.084	257.024	245.355	250.716	316.317	365.577	449.46	470
end of 1974	16.0682	22.7917	13.5062	16.8827	22.7377	20.0965	28.9992	24.8983	82.8464	66.4983	67.9247	32.0184	56.2131	94.1164	106.852	164.278	153.913	174.091	147.223	168.538	168.572	203.992	165.183	213.294	204.155	195.687	206.528	211.3	249.609	244.823	229.763	254.454	242.902	248.208	313.154	361.922	444.965	465.3	406
end of 1975	14.4613	20.5125	12.1556	10.1296	22.5103	19.8955	28.7092	24.6493	82.018	65.8333	67.2455	31.6982	55.651	93.1752	105.784	162.635	152.374	172.351	145.751	166.853	166.886	201.952	163.531	211.162	202.114	193.73	204.462	209.187	247.113	242.374	227.466	251.909	240.473	245.726	310.023	358.302	440.516	460.647	401.94	403
end of 1976	13.0152	18.4613	10.94	9.11668	13.5062	19.6965	28.4221	24.4028	81.1978	65.175	66.573	31.3812	55.0945	92.2435	104.726	161.009	150.85	170.627	144.294	165.184	165.217	199.933	161.896	209.05	200.093	191.793	202.418	207.095	244.642	239.951	225.191	249.39	238.068	243.269	306.923	354.719	436.111	456.041	397.921	398.97	431
end of 1977	9.11064	16.6152	9.84602	8.20501	12.1556	11.8179	28.1379	24.1588	80.3858	64.5232	65.9073	31.0674	54.5436	91.321	103.679	159.399	149.342	168.921	142.851	163.533	163.565	197.933	160.277	206.959	198.092	189.875	200.394	205.024	242.196	237.551	222.939	246.896	235.687	240.836	303.853	351.172	431.749	451.48	393.941	394.98	426.69	453
end of 1978	6.37745	11.6306	8.86142	7.38451	10.94	10.6361	16.8827	23.9172	79.582	63.878	65.2482	30.7567	53.9981	90.4078	102.642	157.805	147.848	167.232	141.422	161.897	161.929	195.954	158.674	204.89	196.111	187.976	198.39	202.974	239.774	235.176	220.71	244.427	233.331	238.428	300.815	347.66	427.432	446.965	390.002	391.03	422.423	448.47	458
end of 1979	4.46421	8.14143	6.20299	6.64606	9.84602	9.57252	15.1945	14.3503	78.7861	63.2392	64.5957	30.4492	53.4581	89.5037	101.615	156.227	146.37	165.559	140.008	160.278	160.31	193.995	157.087	202.841	194.15	186.097	196.406	200.944	237.376	232.824	218.503	241.983	230.997	236.044	297.807	344.184	423.158	442.496	386.102	387.12	418.199	443.985	453.42	518
end of 1980	3.12495	5.699	4.34209	4.65224	8.86142	8.61526	13.675	12.9153	47.2717	62.6068	63.9498	30.1447	52.9236	88.6087	100.599	154.665	144.906	163.904	138.608	158.676	158.707	192.055	155.516	200.813	192.208	184.236	194.442	198.935	235.002	230.496	216.318	239.563	228.687	233.683	294.829	340.742	418.926	438.071	382.241	383.249	414.017	439.545	448.886	512.82	548
end of 1981	2.18747	3.9893	3.03947	3.25657	6.20299	7.75374	12.3075	11.6238	42.5445	37.5641	63.3103	29.8432	52.3943	87.7226	99.5933	153.118	143.457	162.265	137.222	157.089	157.12	190.134	153.961	198.804	190.286	182.393	192.497	196.945	232.652	228.191	214.155	237.168	226.4	231.346	291.88	337.335	414.737	433.69	378.419	379.417	409.877	435.15	444.397	507.692	542.52	549
end of 1982	1.53123	2.79251	2.12763	2.2796	4.34209	5.42762	11.0768	10.4614	38.2901	33.8077	37.9862	29.5448	51.8704	86.8454	98.5973	151.587	142.022	160.642	135.849	155.518	155.549	188.233	152.422	196.816	188.383	180.569	190.572	194.976	230.326	225.909	212.013	234.796	224.136	229.033	288.961	333.961	410.589	429.353	374.634	375.622	405.778	430.798	439.953	502.615	537.095	543.51	609
end of 1983	1.07186	1.95476	1.48934	1.59572	3.03947	3.79933	7.75374	9.41525	34.4611	30.4269	34.1876	17.7269	51.3517	85.9769	97.6114	150.071	140.602	159.036	134.491	153.963	153.993	186.35	150.897	194.848	186.499	178.764	188.667	193.026	228.023	223.65	209.893	232.448	221.895	226.743	286.072	330.622	406.484	425.06	370.888	371.866	401.72	426.491	435.553	497.589	531.724	538.075	602.91	793
end of 1984	0.750301	1.36833	1.04254	1.117	2.12763	2.65953	5.42762	6.59068	31.015	27.3842	30.7688	15.9542	30.811	85.1172	96.6352	148.57	139.196	157.445	133.146	152.423	152.453	184.487	149.388	192.9	184.634	176.976	186.78	191.096	225.742	221.413	207.794	230.123	219.676	224.475	283.211	327.315	402.419	420.809	367.179	368.147	397.703	422.226	431.198	492.613	526.407	532.694	596.881	785.07	1023
end of 1985	0.52521	0.957831	0.729776	0.781902	1.48934	1.86167	3.79933	4.61347	21.7105	24.6458	27.6919	14.3588	27.7299	51.0703	95.6689	147.085	137.804	155.871	131.815	150.899	150.929	182.642	147.894	190.971	182.788	175.206	184.912	189.185	223.485	219.199	205.716	227.822	217.479	222.23	280.379	324.042	398.395	416.601	363.507	364.466	393.726	418.003	426.886	487.687	521.143	527.367	590.912	777.219	1012.77
end of 1986	0.367647	0.670481	0.510843	0.547332	1.04254	1.30317	2.65953	3.22943	15.1973	17.2521	24.9227	12.9229	24.9569	45.9633	57.4013	145.614	136.426	154.312	130.496	149.39	149.419	180.816	146.416	189.061	180.96	173.454	183.063	187.293	221.25	217.007	203.659	225.544	215.305	220.008	277.575	320.802	394.411	412.435	359.872	360.821	389.789	413.823	422.617	482.81	515.931	522.094	585.003	769.447	1002.64
end of 1987	0.257353	0.469337	0.35759	0.383132	0.729776	0.91222	1.86167	2.2606	10.6381	12.0764	17.4459	11.6306	22.4612	41.3669	51.6612	87.3682	135.062	152.769	129.191	147.896	147.925	179.007	144.951	187.17	179.151	171.72	181.232	185.42	219.038	214.837	201.622	223.289	213.152	217.808	274.799	317.594	390.466	408.311	356.274	357.213	385.891	409.685	418.391	477.982	510.772	516.873	579.153	761.753	992.616
end of 1988	0.180147	0.328536	0.250313	0.268193	0.510843	0.638554	1.30317	1.58242	7.44669	8.45351	12.2121	8.14143	20.2151	37.2303	46.4951	78.6314	81.0372	151.241	127.9	146.417	146.446	177.217	143.502	185.299	177.359	170.002	179.42	183.566	216.847	212.689	199.606	221.056	211.02	215.63	272.051	314.418	386.562	404.227	352.711	353.641	382.032	405.588	414.207	473.202	505.664	511.704	573.361	754.135	982.69
end of 1989	0.126103	0.229975	0.175219	0.187735	0.35759	0.446988	0.91222	1.1077	5.21268	5.91746	8.5485	5.699	14.1506	33.5072	41.8456	70.7682	72.9335	90.7448	126.621	144.953	144.982	175.445	142.067	183.446	175.585	168.302	177.626	181.73	214.679	210.562	197.61	218.845	208.91	213.474	269.331	311.274	382.696	400.185	349.184	350.105	378.212	401.532	410.065	468.47	500.607	506.587	567.628	746.594	972.863
end of 1990	0.0882721	0.160983	0.122653	0.131414	0.250313	0.312891	0.638554	0.775387	3.64888	4.14222	5.98395	3.9893	9.9054	23.4551	37.661	63.6914	65.6401	81.6703	75.9724	143.503	143.532	173.691	140.646	181.611	173.83	166.619	175.85	179.913	212.532	208.456	195.634	216.657	206.821	211.339	266.638	308.161	378.869	396.183	345.692	346.604	374.429	397.517	405.964	463.785	495.601	501.521	561.952	739.128	963.134
end of 1991	0.0617905	0.112688	0.0858574	0.09199	0.175219	0.219024	0.446988	0.542771	2.55421	2.89955	4.18876	2.79251	6.93378	16.4185	26.3627	57.3223	59.0761	73.5032	68.3751	86.102	142.096	171.954	139.24	179.795	172.091	164.953	174.091	178.114	210.407	206.372	193.678	214.49	204.752	209.226	263.971	305.079	375.081	392.221	342.235	343.137	370.685	393.542	401.905	459.147	490.645	496.506	556.332	731.737	953.503
end of 1992	0.0432533	0.0788815	0.0601002	0.064393	0.122653	0.153317	0.312891	0.379939	1.78795	2.02969	2.93213	1.95476	4.85365	11.493	18.4539	40.1256	53.1685	66.1529	61.5376	77.4918	85.2579	170.234	137.847	177.997	170.37	163.304	172.35	176.333	208.303	204.308	191.741	212.345	202.705	207.133	261.332	302.028	371.33	388.299	338.813	339.706	366.978	389.606	397.886	454.556	485.739	491.541	550.769	724.419	943.968
end of 1993	0.0302773	0.055217	0.0420701	0.0450751	0.0858574	0.107322	0.219024	0.265958	1.25157	1.42078	2.05249	1.36833	3.39755	8.04508	12.9177	28.0879	37.2179	59.5376	55.3838	69.7426	76.7321	102.141	136.469	176.217	168.667	161.671	170.627	174.569	206.219	202.265	189.823	210.222	200.678	205.062	258.718	299.008	367.616	384.416	335.424	336.309	363.309	385.71	393.907	450.01	480.882	486.625	545.261	717.175	934.528
end of 1994	0.0211941	0.0386519	0.0294491	0.0315526	0.0601002	0.0751252	0.153317	0.18617	0.876096	0.994547	1.43675	0.957831	2.37829	5.63156	9.04241	19.6615	26.0526	41.6763	49.8455	62.7684	69.0589	91.9265	81.8813	174.455	166.98	160.054	168.92	172.824	204.157	200.242	187.925	208.12	198.671	203.011	256.131	296.018	363.94	380.572	332.07	332.946	359.675	381.853	389.968	445.51	476.073	481.759	539.808	710.003	925.183
end of 1995	0.0148359	0.0270563	0.0206144	0.0220868	0.0420701	0.0525876	0.107322	0.130319	0.613267	0.696183	1.00572	0.670481	1.6648	3.94209	6.32969	13.7631	18.2368	29.1734	34.8918	56.4915	62.153	82.7339	73.6932	104.673	165.31	158.453	167.231	171.095	202.116	198.24	186.046	206.038	196.684	200.981	253.57	293.058	360.301	376.766	328.75	329.616	356.079	378.035	386.068	441.055	471.312	476.941	534.41	702.903	915.931
end of 1996	0.0103851	0.0189394	0.01443	0.0154608	0.0294491	0.0368113	0.0751252	0.0912235	0.429287	0.487328	0.704005	0.469337	1.16536	2.75946	4.43078	9.63416	12.7658	20.4214	24.4243	39.5441	55.9377	74.4605	66.3239	94.2057	99.1861	156.869	165.559	169.384	200.095	196.257	184.185	203.978	194.718	198.971	251.034	290.127	356.698	372.999	325.462	326.32	352.518	374.254	382.207	436.645	466.599	472.172	529.066	695.874	906.772
end of 1997	0.00726959	0.0132576	0.010101	0.0108225	0.0206144	0.0257679	0.0525876	0.0638564	0.300501	0.34113	0.492804	0.328536	0.815752	1.93162	3.10155	6.74391	8.93603	14.295	17.097	27.6808	39.1564	67.0145	59.6915	84.7851	89.2675	94.1213	163.903	167.691	198.094	194.295	182.344	201.938	192.77	196.982	248.524	287.226	353.131	369.269	322.207	323.057	348.993	370.512	378.385	432.278	461.933	467.45	523.776	688.915	897.704
end of 1998	0.00508871	0.00928033	0.00707072	0.00757578	0.01443	0.0180376	0.0368113	0.0446995	0.210351	0.238791	0.344963	0.229975	0.571027	1.35214	2.17108	4.72074	6.25522	10.0065	11.9679	19.3766	27.4095	46.9101	53.7223	76.3066	80.3408	84.7092	98.342	166.014	196.113	192.352	180.52	199.919	190.843	195.012	246.038	284.354	349.6	365.576	318.985	319.827	345.503	366.807	374.601	427.955	457.314	462.776	518.538	682.026	888.727
end of 1999	0.0035621	0.00649623	0.00494951	0.00530304	0.010101	0.0126263	0.0257679	0.0312896	0.147245	0.167154	0.241474	0.160983	0.399719	0.946496	1.51976	3.30452	4.37865	7.00454	8.37753	13.5636	19.1866	32.8371	37.6056	68.676	72.3067	76.2383	88.5078	99.6082	194.152	190.428	178.715	197.92	188.934	193.062	243.578	281.51	346.104	361.92	315.795	316.628	342.048	363.139	370.855	423.676	452.74	458.148	513.352	675.206	879.84
end of 2000	0.00249347	0.00454736	0.00346465	0.00371213	0.00707072	0.0088384	0.0180376	0.0219028	0.103072	0.117008	0.169032	0.112688	0.279803	0.662547	1.06383	2.31316	3.06506	4.90318	5.86427	9.49453	13.4306	22.986	26.3239	48.0732	65.076	68.6144	79.657	89.6474	116.491	188.524	176.928	195.94	187.045	191.131	241.142	278.695	342.643	358.301	312.638	313.462	338.627	359.507	367.147	419.439	448.213	453.567	508.219	668.454	871.041
end of 2001	0.00174543	0.00318315	0.00242526	0.00259849	0.00494951	0.00618688	0.0126263	0.0153319	0.0721502	0.0819053	0.118322	0.0788815	0.195862	0.463783	0.744681	1.61921	2.14554	3.43223	4.10499	6.64617	9.40145	16.0902	18.4268	33.6512	45.5532	61.753	71.6913	80.6826	104.842	113.114	175.158	193.981	185.174	189.22	238.731	275.908	339.216	354.718	309.511	310.327	335.241	355.912	363.475	415.245	443.731	449.031	503.137	661.769	862.331
end of 2002	0.0012218	0.00222821	0.00169768	0.00181894	0.00346465	0.00433082	0.0088384	0.0107323	0.0505052	0.0573337	0.0828255	0.055217	0.137103	0.324648	0.521277	1.13345	1.50188	2.40256	2.87349	4.65232	6.58101	11.2631	12.8987	23.5559	31.8872	43.2271	64.5222	72.6144	94.3577	101.803	105.095	192.041	183.323	187.328	236.344	273.149	335.824	351.171	306.416	307.224	331.889	352.353	359.841	411.092	439.294	444.541	498.105	655.152	853.708
end of 2003	0.00085526	0.00155974	0.00118838	0.00127326	0.00242526	0.00303157	0.00618688	0.00751264	0.0353536	0.0401336	0.0579779	0.0386519	0.0959724	0.227254	0.364894	0.793414	1.05131	1.68179	2.01144	3.25662	4.60671	7.88418	9.02911	16.4891	22.3211	30.259	45.1655	65.3529	84.9219	91.6227	94.5856	115.225	181.49	185.454	233.98	270.418	332.466	347.659	303.352	304.152	328.57	348.83	356.242	406.981	434.901	440.095	493.124	648.6	845.171
end of 2004	0.000598682	0.00109182	0.000831864	0.000891282	0.00169768	0.0021221	0.00433082	0.00525885	0.0247475	0.0280935	0.0405845	0.0270563	0.0671807	0.159078	0.255426	0.55539	0.73592	1.17725	1.40801	2.27964	3.2247	5.51893	6.32038	11.5424	15.6248	21.1813	31.6159	45.7471	76.4297	82.4604	85.127	103.702	108.894	183.6	231.64	267.713	329.141	344.183	300.318	301.11	325.284	345.341	352.68	402.911	430.552	435.694	488.193	642.114	836.719
end of 2005	0.000419077	0.000764275	0.000582305	0.000623898	0.00118838	0.00148547	0.00303157	0.0036812	0.0173233	0.0196655	0.0284092	0.0189394	0.0470265	0.111354	0.178798	0.388773	0.515144	0.824077	0.985608	1.59575	2.25729	3.86325	4.42426	8.07966	10.9373	14.8269	22.1311	32.0229	53.5008	74.2144	76.6143	93.332	98.0043	110.16	229.324	265.036	325.85	340.741	297.315	298.099	322.031	341.888	349.153	398.882	426.246	431.337	483.311	635.693	828.352
end of 2006	0.000293354	0.000534992	0.000407613	0.000436728	0.000831864	0.00103983	0.0021221	0.00257684	0.0121263	0.0137658	0.0198864	0.0132576	0.0329185	0.077948	0.125159	0.272141	0.360601	0.576854	0.689925	1.11702	1.5801	2.70427	3.09699	5.65576	7.65613	10.3788	15.4918	22.4161	37.4506	51.95	68.9529	83.9988	88.2039	99.1439	137.594	262.386	322.591	337.333	294.342	295.118	318.811	338.469	345.661	394.894	421.984	427.024	478.478	629.336	820.068
end of 2007	0.000205348	0.000374495	0.000285329	0.00030571	0.000582305	0.000727881	0.00148547	0.00180379	0.0084884	0.00963607	0.0139205	0.00928033	0.023043	0.0545636	0.087611	0.190499	0.252421	0.403798	0.482948	0.781915	1.10607	1.89299	2.16789	3.95903	5.35929	7.26518	10.8442	15.6912	26.2154	36.365	48.267	75.5989	79.3835	89.2295	123.835	157.432	319.365	333.96	291.399	292.167	315.623	335.084	342.205	390.945	417.764	422.754	473.693	623.043	811.867
end of 2008	0.000143744	0.000262146	0.00019973	0.000213997	0.000407613	0.000509516	0.00103983	0.00126265	0.00594188	0.00674525	0.00974434	0.00649623	0.0161301	0.0381945	0.0613277	0.133349	0.176694	0.282659	0.338063	0.547341	0.77425	1.32509	1.51752	2.77132	3.7515	5.08562	7.59097	10.9839	18.3508	25.4555	33.7869	52.9193	71.4452	80.3066	111.451	141.688	191.619	330.62	288.485	289.245	312.467	331.733	338.783	387.035	413.586	418.526	468.956	616.812	803.749
end of 2009	0.00010062	0.000183502	0.000139811	0.000149798	0.000285329	0.000356662	0.000727881	0.000883855	0.00415932	0.00472167	0.00682104	0.00454736	0.0112911	0.0267362	0.0429294	0.0933444	0.123686	0.197861	0.236644	0.383139	0.541975	0.927566	1.06227	1.93993	2.62605	3.55994	5.31368	7.68871	12.8455	17.8189	23.6508	37.0435	50.0116	72.2759	100.306	127.52	172.457	198.372	285.6	286.353	309.342	328.416	335.395	383.165	409.45	414.341	464.267	610.644	795.711
end of 2010	7.04343e-05	0.000128452	9.78679e-05	0.000104858	0.00019973	0.000249663	0.000509516	0.000618699	0.00291152	0.00330517	0.00477473	0.00318315	0.00790374	0.0187153	0.0300506	0.0653411	0.0865803	0.138503	0.165651	0.268197	0.379382	0.649296	0.743586	1.35795	1.83824	2.49196	3.71958	5.3821	8.99188	12.4732	16.5556	25.9304	35.0081	50.5931	90.2757	114.768	155.212	178.535	171.36	283.489	306.248	325.132	332.041	379.333	405.356	410.197	459.624	604.538	787.754
end of 2011	4.9304e-05	8.99162e-05	6.85075e-05	7.34009e-05	0.000139811	0.000174764	0.000356662	0.000433089	0.00203807	0.00231362	0.00334231	0.00222821	0.00553262	0.0131007	0.0210354	0.0457387	0.0606062	0.0969519	0.115956	0.187738	0.265568	0.454507	0.52051	0.950564	1.28677	1.74437	2.6037	3.76747	6.29431	8.73124	11.5889	18.1513	24.5057	35.4152	63.193	103.291	139.69	160.682	154.224	170.094	303.186	321.881	328.721	375.54	401.302	406.096	455.028	598.492	779.877
end of 2012	3.45128e-05	6.29413e-05	4.79553e-05	5.13807e-05	9.78679e-05	0.000122335	0.000249663	0.000303162	0.00142665	0.00161953	0.00233962	0.00155974	0.00387283	0.00917051	0.0147248	0.0320171	0.0424243	0.0678663	0.081169	0.131417	0.185897	0.318155	0.364357	0.665395	0.900736	1.22106	1.82259	2.63723	4.40602	6.11187	8.11224	12.7059	17.154	24.7906	44.2351	72.3036	125.721	144.613	138.801	153.084	181.912	318.662	325.433	371.784	397.289	402.035	450.478	592.507	772.078
end of 2013	2.4159e-05	4.40589e-05	3.35687e-05	3.59665e-05	6.85075e-05	8.56344e-05	0.000174764	0.000212214	0.000998652	0.00113367	0.00163773	0.00109182	0.00271098	0.00641936	0.0103073	0.022412	0.029697	0.0475064	0.0568183	0.0919916	0.130128	0.222709	0.25505	0.465776	0.630515	0.854741	1.27581	1.84606	3.08421	4.27831	5.67857	8.89414	12.0078	17.3534	30.9646	50.6125	88.0049	130.152	124.921	137.776	163.72	191.197	322.179	368.067	393.316	398.014	445.973	586.582	764.357
end of 2014	1.69113e-05	3.08412e-05	2.34981e-05	2.51765e-05	4.79553e-05	5.99441e-05	0.000122335	0.00014855	0.000699057	0.000793572	0.00114641	0.000764275	0.00189769	0.00449355	0.00721514	0.0156884	0.0207879	0.0332545	0.0397728	0.0643941	0.0910897	0.155896	0.178535	0.326043	0.441361	0.598319	0.89307	1.29224	2.15895	2.99482	3.975	6.2259	8.40545	12.1474	21.6752	35.4288	61.6034	91.1064	112.429	123.998	147.348	172.077	193.307	364.386	389.383	394.034	441.513	580.717	756.713
end of 2015	1.18379e-05	2.15889e-05	1.64487e-05	1.76236e-05	3.35687e-05	4.19609e-05	8.56344e-05	0.000103985	0.00048934	0.0005555	0.000802488	0.000534992	0.00132838	0.00314548	0.0050506	0.0109819	0.0145515	0.0232781	0.027841	0.0450759	0.0637628	0.109127	0.124975	0.22823	0.308952	0.418823	0.625149	0.904569	1.51126	2.09637	2.7825	4.35813	5.88382	8.50319	15.1726	24.8001	43.1224	63.7745	78.7004	111.598	132.614	154.87	173.977	218.632	385.489	390.094	437.098	574.909	749.146
end of 2016	8.28653e-06	1.51122e-05	1.15141e-05	1.23365e-05	2.34981e-05	2.93726e-05	5.99441e-05	7.27893e-05	0.000342538	0.00038885	0.000561742	0.000374495	0.000929868	0.00220184	0.00353542	0.00768731	0.0101861	0.0162947	0.0194887	0.0315531	0.0446339	0.0763891	0.0874822	0.159761	0.216267	0.293176	0.437604	0.633198	1.05789	1.46746	1.94775	3.05069	4.11867	5.95223	10.6208	17.3601	30.1857	44.6421	55.0903	78.1189	119.352	139.383	156.579	196.768	231.294	386.193	432.727	569.16	741.655
end of 2017	5.80057e-06	1.05785e-05	8.05984e-06	8.63555e-06	1.64487e-05	2.05608e-05	4.19609e-05	5.09525e-05	0.000239776	0.000272195	0.000393219	0.000262146	0.000650907	0.00154129	0.00247479	0.00538112	0.00713026	0.0114063	0.0136421	0.0220872	0.0312438	0.0534723	0.0612375	0.111833	0.151387	0.205223	0.306323	0.443239	0.74052	1.02722	1.36342	2.13548	2.88307	4.16656	7.43459	12.1521	21.13	31.2495	38.5632	54.6832	83.5465	125.444	140.921	177.092	208.164	231.716	428.4	563.469	734.238
end of 2018	4.0604e-06	7.40498e-06	5.64189e-06	6.04488e-06	1.15141e-05	1.43926e-05	2.93726e-05	3.56667e-05	0.000167843	0.000190537	0.000275254	0.000183502	0.000455635	0.0010789	0.00173236	0.00376678	0.00499118	0.00798441	0.00954945	0.015461	0.0218706	0.0374306	0.0428663	0.078283	0.105971	0.143656	0.214426	0.310267	0.518364	0.719056	0.954397	1.49484	2.01815	2.91659	5.20421	8.50645	14.791	21.8747	26.9943	38.2783	58.4826	87.8111	126.829	159.382	187.348	208.544	257.04	557.834	726.896
end of 2019	2.84228e-06	5.18349e-06	3.94932e-06	4.23142e-06	8.05984e-06	1.00748e-05	2.05608e-05	2.49667e-05	0.00011749	0.000133376	0.000192677	0.000128452	0.000318945	0.000755231	0.00121265	0.00263675	0.00349383	0.00558908	0.00668462	0.0108227	0.0153094	0.0262015	0.0300064	0.0547981	0.0741795	0.100559	0.150098	0.217187	0.362855	0.503339	0.668078	1.04639	1.4127	2.04162	3.64295	5.95451	10.3537	15.3123	18.896	26.7948	40.9378	61.4678	88.7803	143.444	168.613	187.69	231.336	334.7	719.627
end of 2020	1.9896e-06	3.62844e-06	2.76453e-06	2.96199e-06	5.64189e-06	7.05236e-06	1.43926e-05	1.74767e-05	8.22433e-05	9.33629e-05	0.000134874	8.99162e-05	0.000223261	0.000528662	0.000848854	0.00184572	0.00244568	0.00391236	0.00467923	0.0075759	0.0107166	0.018341	0.0210045	0.0383587	0.0519256	0.0703916	0.105069	0.152031	0.253998	0.352337	0.467654	0.732471	0.988893	1.42913	2.55006	4.16816	7.24758	10.7186	13.2272	18.7564	28.6565	43.0274	62.1462	100.411	151.752	168.921	208.202	301.23	431.776
end of 2021	1.39272e-06	2.53991e-06	1.93517e-06	2.07339e-06	3.94932e-06	4.93665e-06	1.00748e-05	1.22337e-05	5.75703e-05	6.53541e-05	9.4412e-05	6.29413e-05	0.000156283	0.000370063	0.000594198	0.00129201	0.00171198	0.00273865	0.00327546	0.00530313	0.00750163	0.0128387	0.0147031	0.0268511	0.0363479	0.0492741	0.0735482	0.106422	0.177799	0.246636	0.327358	0.51273	0.692225	1.00039	1.78504	2.91771	5.07331	7.50301	9.25903	13.1294	20.0595	30.1192	43.5023	70.2876	106.226	152.029	187.382	271.107	388.599
end of 2022	9.74902e-07	1.77794e-06	1.35462e-06	1.45138e-06	2.76453e-06	3.45566e-06	7.05236e-06	8.56358e-06	4.02992e-05	4.57478e-05	6.60884e-05	4.40589e-05	0.000109398	0.000259044	0.000415939	0.000904404	0.00119838	0.00191706	0.00229282	0.00371219	0.00525114	0.0089871	0.0102922	0.0187958	0.0254436	0.0344919	0.0514837	0.0744951	0.124459	0.172645	0.229151	0.358911	0.484558	0.700274	1.24953	2.0424	3.55132	5.2521	6.48132	9.19061	14.0417	21.0834	30.4516	49.2013	74.3583	106.42	168.644	243.997	349.739
end of 2023	6.82431e-07	1.24456e-06	9.48233e-07	1.01596e-06	1.93517e-06	2.41896e-06	4.93665e-06	5.99451e-06	2.82095e-05	3.20235e-05	4.62619e-05	3.08412e-05	7.65786e-05	0.000181331	0.000291157	0.000633083	0.000838868	0.00134194	0.00160498	0.00259853	0.0036758	0.00629097	0.00720453	0.013157	0.0178105	0.0241443	0.0360386	0.0521466	0.0871214	0.120852	0.160405	0.251237	0.33919	0.490192	0.874672	1.42968	2.48592	3.67647	4.53692	6.43343	9.82917	14.7584	21.3162	34.4409	52.0508	74.494	118.051	219.597	314.765
end of 2024	4.77702e-07	8.71189e-07	6.63763e-07	7.11174e-07	1.35462e-06	1.69327e-06	3.45566e-06	4.19616e-06	1.97466e-05	2.24164e-05	3.23833e-05	2.15889e-05	5.3605e-05	0.000126932	0.00020381	0.000443158	0.000587208	0.000939357	0.00112348	0.00181897	0.00257306	0.00440368	0.00504317	0.00920992	0.0124673	0.016901	0.025227	0.0365026	0.060985	0.0845962	0.112284	0.175866	0.237433	0.343134	0.61227	1.00078	1.74014	2.57353	3.17585	4.5034	6.88042	10.3309	14.9213	24.1087	36.4356	52.1458	82.6355	153.718	283.288
end of 2025	3.34391e-07	6.09832e-07	4.64634e-07	4.97822e-07	9.48233e-07	1.18529e-06	2.41896e-06	2.93731e-06	1.38226e-05	1.56915e-05	2.26683e-05	1.51122e-05	3.75235e-05	8.88521e-05	0.000142667	0.000310211	0.000411045	0.00065755	0.000786439	0.00127328	0.00180114	0.00308257	0.00353022	0.00644694	0.00872714	0.0118307	0.0176589	0.0255518	0.0426895	0.0592173	0.0785987	0.123106	0.166203	0.240194	0.428589	0.700543	1.2181	1.80147	2.22309	3.15238	4.81629	7.23162	10.4449	16.8761	25.5049	36.5021	57.8448	107.603	198.302
end of 2026	2.34074e-07	4.26882e-07	3.25244e-07	3.48475e-07	6.63763e-07	8.29704e-07	1.69327e-06	2.05612e-06	9.67584e-06	1.09841e-05	1.58678e-05	1.05785e-05	2.62665e-05	6.21965e-05	9.98669e-05	0.000217148	0.000287732	0.000460285	0.000550507	0.000891297	0.0012608	0.0021578	0.00247115	0.00451286	0.006109	0.0082815	0.0123612	0.0178863	0.0298826	0.0414521	0.0550191	0.0861744	0.116342	0.168136	0.300012	0.49038	0.852671	1.26103	1.55616	2.20667	3.3714	5.06213	7.31144	11.8132	17.8534	25.5515	40.4914	75.3218	138.811
end of 2027	1.63852e-07	2.98818e-07	2.27671e-07	2.43933e-07	4.64634e-07	5.80792e-07	1.18529e-06	1.43928e-06	6.77309e-06	7.68884e-06	1.11075e-05	7.40498e-06	1.83865e-05	4.35376e-05	6.99068e-05	0.000152003	0.000201412	0.0003222	0.000385355	0.000623908	0.000882559	0.00151046	0.00172981	0.003159	0.0042763	0.00579705	0.00865287	0.0125204	0.0209179	0.0290165	0.0385133	0.0603221	0.0814396	0.117695	0.210009	0.343266	0.59687	0.882721	1.08932	1.54467	2.35998	3.54349	5.11801	8.26927	12.4974	17.886	28.344	52.7252	97.1679
end of 2028	1.14696e-07	2.09172e-07	1.59369e-07	1.70753e-07	3.25244e-07	4.06555e-07	8.29704e-07	1.0075e-06	4.74116e-06	5.38219e-06	7.77523e-06	5.18349e-06	1.28706e-05	3.04763e-05	4.89348e-05	0.000106402	0.000140989	0.00022554	0.000269748	0.000436736	0.000617791	0.00105732	0.00121087	0.0022113	0.00299341	0.00405793	0.00605701	0.00876428	0.0146425	0.0203115	0.0269593	0.0422255	0.0570077	0.0823866	0.147006	0.240286	0.417809	0.617905	0.762521	1.08127	1.65199	2.48045	3.58261	5.78849	8.74819	12.5202	19.8408	36.9077	68.0175
end of 2029	8.02873e-08	1.46421e-07	1.11559e-07	1.19527e-07	2.27671e-07	2.84588e-07	5.80792e-07	7.05248e-07	3.31881e-06	3.76753e-06	5.44266e-06	3.62844e-06	9.00939e-06	2.13334e-05	3.42543e-05	7.44816e-05	9.8692e-05	0.000157878	0.000188824	0.000305715	0.000432454	0.000740126	0.000847606	0.00154791	0.00209539	0.00284055	0.0042399	0.00613499	0.0102497	0.0142181	0.0188715	0.0295578	0.0399054	0.0576706	0.102904	0.1682	0.292466	0.432533	0.533765	0.756886	1.15639	1.73631	2.50782	4.05194	6.12373	8.76415	13.8885	25.8354	47.6123
end of 2030	5.62011e-08	1.02494e-07	7.8091e-08	8.3669e-08	1.59369e-07	1.99212e-07	4.06555e-07	4.93674e-07	2.32317e-06	2.63727e-06	3.80986e-06	2.53991e-06	6.30658e-06	1.49334e-05	2.3978e-05	5.21371e-05	6.90844e-05	0.000110514	0.000132177	0.000214	0.000302718	0.000518088	0.000593324	0.00108354	0.00146677	0.00198839	0.00296793	0.0042945	0.00717482	0.00995265	0.0132101	0.0206905	0.0279338	0.0403694	0.072033	0.11774	0.204726	0.302773	0.373635	0.52982	0.809474	1.21542	1.75548	2.83636	4.28661	6.1349	9.72198	18.0848	33.3286
Note
1% annual loss rate before retirement (age 24-29)
40% loss rate at retirement age (age 60)
10% annual loss rate during the first 4 years after retirement (age 61-64)
30% annual loss rate for the rest of working years (age 64 onwards)
[truncated: 46 more columns]
